# Supplementary material for: Single-molecule DNA sequencing of widely varying GC-content using nucleotide release, capture and detection in microdroplets
Source: Nucleic Acids Res. 2020 Nov 5;48(22):e132. doi: 10.1093/nar/gkaa987 (PMC7736801; doi:10.1093/nar/gkaa987)
Supplement: gkaa987_Supplemental_Files [file gkaa987_supplemental_files.zip]

Archive with 3 entries (3 files):
- M1-Passing-over-DNA.mpeg
- M2-Match-and-merge-with-detection-reagents.mpeg
- Microdroplet sequencing - SI - NAR-ver2.pdf
